# Supplementary material for: Genomic characterization and pathogenicity validation of Mycoplasma ovipneumoniae strains from diseased sheep: insights into potential pathogenic mechanisms of GSWW364
Source: Vet Res. 2026 Jul 7;57:123. doi: 10.1186/s13567-026-01810-1 (PMC13339553; doi:10.1186/s13567-026-01810-1)
Supplement: Supplementary file 1 — Additional file 1. PCR reaction system. [file 13567_2026_1810_MOESM1_ESM.xlsx]

## Sheet: PCR reaction system
PCR reaction system
Reagent	Volume (μL)
2 × Taq Master Mix	12.5
Mo-16s-F	1
Mo-16s-R	1
Template	1
ddH2O	9.5
