# Supplementary material for: Genomic characterization and pathogenicity validation of Mycoplasma ovipneumoniae strains from diseased sheep: insights into potential pathogenic mechanisms of GSWW364
Source: Vet Res. 2026 Jul 7;57:123. doi: 10.1186/s13567-026-01810-1 (PMC13339553; doi:10.1186/s13567-026-01810-1)
Supplement: Supplementary file 2 — Additional file 2. PCR reaction program. [file 13567_2026_1810_MOESM2_ESM.xlsx]

## Sheet: PCR reaction program
PCR reaction program
Step	Temperature（℃）	Time	Cycles
Initial denaturation	94	5 min	1×
Denaturation	94	30 s	30×
Annealing	53	30 s
Extension	72	1 min 20 s
Final extension	72	5 min	1×
Cooling	4	-	-
