# Supplementary material for: Genomic characterization and pathogenicity validation of Mycoplasma ovipneumoniae strains from diseased sheep: insights into potential pathogenic mechanisms of GSWW364
Source: Vet Res. 2026 Jul 7;57:123. doi: 10.1186/s13567-026-01810-1 (PMC13339553; doi:10.1186/s13567-026-01810-1)
Supplement: Supplementary file 3 — Additional file 3. Mo genome sequences. [file 13567_2026_1810_MOESM3_ESM.xlsx]

## Sheet: Mo genome sequences
Mo genome sequences
id	acc	name
GCF_028885435	GCF_028885435.1	Y98
GCF_038095785	GCF_038095785.1	OARF2_128
GCF_032084765	GCF_032084765.1	MoC2605L17A
GCF_032088955	GCF_032088955.1	MoS3261N22A
GCF_032092195	GCF_032092195.1	MoS5669_1L18I
GCF_038095815	GCF_038095815.1	OARF3_010
GCF_038095995	GCF_038095995.1	OCALR_180784SP4
GCF_038095765	GCF_038095765.1	OARF2_117
GCF_038095865	GCF_038095865.1	OARF3_021
GCF_038095925	GCF_038095925.1	OARF4_W2044
GCF_038095935	GCF_038095935.1	OCAAI_16493
GCF_038095705	GCF_038095705.1	OARF1_095
GCF_038095755	GCF_038095755.1	OARF1_110
GCF_038095695	GCF_038095695.1	OARF1_094
GCF_038095835	GCF_038095835.1	OARF3_014
GCF_024758565	GCF_024758565.1	274
GCF_038095725	GCF_038095725.1	OARF1_102
GCF_038095745	GCF_038095745.1	OARF1_105
GCF_038095915	GCF_038095915.1	OARF3_065
GCF_038095975	GCF_038095975.1	OCALO_20LO68
GCF_038095885	GCF_038095885.1	OARF3_023
GCF_038095685	GCF_038095685.1	OARF1_091
GCF_038095675	GCF_038095675.1	OARF1_082
GCF_038095715	GCF_038095715.1	OARF1_101
GCF_035918255	GCF_035918255.1	GH 3-3
GCF_038095635	GCF_038095635.1	CHIF6_MARM
GCF_038095955	GCF_038095955.1	OCAFR_370127
GCF_032082925	GCF_032082925.1	MoG225L22A
GCF_038095775	GCF_038095775.1	OARF2_122
GCF_024758585	GCF_024758585.1	150
GCF_038095615	GCF_038095615.1	CHIAS_Crony
GCF_032086715	GCF_032086715.1	MoS932N22A
GCF_038095625	GCF_038095625.1	CHIF5_ANC4221
GCF_032080685	GCF_032080685.1	MoG2059N20A
GCF_038095845	GCF_038095845.1	OARF3_018
GCF_038095645	GCF_038095645.1	CHIF7_DAIS
GCF_038095825	GCF_038095825.1	OARF3_011
GCF_038095795	GCF_038095795.1	OARF3_004
GCF_038095855	GCF_038095855.1	OARF3_020
GCF_038096035	GCF_038096035.1	OCARG_41
GCF_038095805	GCF_038095805.1	OARF3_009
GCF_038096015	GCF_038096015.1	OCARG_27
GCF_038096025	GCF_038096025.1	OCARG_36
GCF_038095735	GCF_038095735.1	OARF1_104
GCF_038096005	GCF_038096005.1	OCARG_26
GCF_038095895	GCF_038095895.1	OARF3_026
GCF_038095875	GCF_038095875.1	OARF3_022
GCF_038096055	GCF_038096055.1	OCAWY_21255
GCF_038095905	GCF_038095905.1	OARF3_062
GCF_030012565	GCF_030012565.1	NXNK2203
GCF_038095945	GCF_038095945.1	OCABB_370144
GCF_038095965	GCF_038095965.1	OCAHG_370153
GCF_038095665	GCF_038095665.1	OARF1_080
GCF_038096065	GCF_038096065.1	RTANC_4336
GCF_001951355	GCF_001951355.1	ATCC 29419 (Contig)
GCF_001715085	GCF_001715085.1	Y98 (Scaffold)
GCF_038067095	GCF_038067095.1	OARF1_107
GCF_037449215	GCF_037449215.1	OCAWY_21336
GCF_037449495	GCF_037449495.1	OCAHC_KL3363
GCF_037450195	GCF_037450195.1	OARF1_099
GCF_030524365	GCF_030524365.1	USP-SP749
GCF_033343975	GCF_033343975.1	VS5
GCF_037449715	GCF_037449715.1	OARF4_W260
GCF_030524305	GCF_030524305.1	USP-SP358
GCF_030548725	GCF_030548725.1	USP-SP750
GCF_037449255	GCF_037449255.1	OCARG_43
GCF_037449265	GCF_037449265.1	OCASDSU_Mariah
GCF_037449505	GCF_037449505.1	OCALO_15LO60
GCF_029478785	GCF_029478785.1	USP-SP475
GCF_037450115	GCF_037450115.1	OARF1_109
GCF_033343055	GCF_033343055.1	279
GCF_030548565	GCF_030548565.1	USP-SP3A1
GCF_037449375	GCF_037449375.1	OCARG_38
GCF_030548665	GCF_030548665.1	USP-RJ1A3
GCF_030548625	GCF_030548625.1	USP-RJ3A2
GCF_037449955	GCF_037449955.1	OARF2_120
GCF_037449655	GCF_037449655.1	OCABB_370142
GCF_033343935	GCF_033343935.1	167 (sheep)
GCF_033342975	GCF_033342975.1	792
GCF_037449835	GCF_037449835.1	OARF2_125
GCF_033343135	GCF_033343135.1	168
GCF_037449785	GCF_037449785.1	OARF2_126
GCF_024328295	GCF_024328295.1	IK3-3
GCF_037449885	GCF_037449885.1	OARF2_124
GCF_033342955	GCF_033342955.1	2167_1
GCF_037450005	GCF_037450005.1	OARF2_118
GCF_033343915	GCF_033343915.1	1839
GCF_033343895	GCF_033343895.1	2970
GCF_033343215	GCF_033343215.1	GL19
GCF_033343175	GCF_033343175.1	GL38
GCF_037450095	GCF_037450095.1	OARF2_112
GCF_037449755	GCF_037449755.1	OARF4_W2022
GCF_037450135	GCF_037450135.1	OARF1_084
GCF_038067035	GCF_038067035.1	OCAFR_370126
GCF_033343955	GCF_033343955.1	92
GCF_023845075	GCF_023845075.1	USP-BR2017
GCF_033343735	GCF_033343735.1	5321_3
GCF_033343095	GCF_033343095.1	172
GCF_033343495	GCF_033343495.1	5463_3
GCF_030548705	GCF_030548705.1	USP-RJ6A6
GCF_036697735	GCF_036697735.1	3098
GCF_033343615	GCF_033343615.1	5353_1
GCF_033343765	GCF_033343765.1	5309_3
GCF_033343875	GCF_033343875.1	933
GCF_030548685	GCF_030548685.1	USP-RJ2A14
GCF_033343075	GCF_033343075.1	278
GCF_033343555	GCF_033343555.1	5422_2
GCF_033343515	GCF_033343515.1	5440_3
GCF_033343795	GCF_033343795.1	5313_2
GCF_033343695	GCF_033343695.1	5324_1
GCF_033343655	GCF_033343655.1	5351_1
GCF_033343235	GCF_033343235.1	1N
GCF_033343435	GCF_033343435.1	5473_2
GCF_033343195	GCF_033343195.1	5N
GCF_037449965	GCF_037449965.1	OARF2_116
GCF_033342995	GCF_033342995.1	2167_2
GCF_033343295	GCF_033343295.1	5945_6
GCF_033343335	GCF_033343335.1	5859_6
GCF_033343595	GCF_033343595.1	5354_2
GCF_033343395	GCF_033343395.1	5857_3
GCF_033343575	GCF_033343575.1	5422_1
GCF_033343755	GCF_033343755.1	5319_4
GCF_038067075	GCF_038067075.1	OCARC_BH346
GCF_033343315	GCF_033343315.1	5858_2
GCF_033343475	GCF_033343475.1	5466_2
GCF_033343855	GCF_033343855.1	2747_1
GCF_001714895	GCF_001714895.1	TC4
GCF_033343255	GCF_033343255.1	A1
GCF_033343415	GCF_033343415.1	5474_3
GCF_033343835	GCF_033343835.1	5165_2
GCF_033343675	GCF_033343675.1	5342_1
GCF_033343035	GCF_033343035.1	181_710
GCF_033343715	GCF_033343715.1	5345_2
GCF_033342935	GCF_033342935.1	7059
GCF_033343355	GCF_033343355.1	5668_2
GCF_033343155	GCF_033343155.1	167 (goat)
GCF_033343635	GCF_033343635.1	5419_1
GCF_033343455	GCF_033343455.1	5464_3
GCF_033343815	GCF_033343815.1	5169_2
GCF_037449585	GCF_037449585.1	OCABH_190781
GCF_037449555	GCF_037449555.1	OCAHG_370152
GCF_033343535	GCF_033343535.1	5437_3
GCF_033343275	GCF_033343275.1	6328_3
GCF_001715035	GCF_001715035.1	TC1
GCF_033343375	GCF_033343375.1	5667_1
GCF_001715025	GCF_001715025.1	TC2
GCF_033343115	GCF_033343115.1	169
GCF_033343015	GCF_033343015.1	679
GCF_001715105	GCF_001715105.1	TC8
GCF_001715045	GCF_001715045.1	TC3
GCF_037449435	GCF_037449435.1	OCALR_180781
GCF_001715115	GCF_001715115.1	TC5
GCF_001715095	GCF_001715095.1	TC7
GCF_037449275	GCF_037449275.1	OCASB_170017
GCF_036765195	GCF_036765195.1	Black Butte
GCF_000753815	GCF_000753815.1	NM2010
GCF_000218525	GCF_000218525.1	SC01
GCF_000590415	GCF_000590415.1	14811
GCA_038095985	GCA_038095985.1	OCALR_180750SP4
GCA_038096045	GCA_038096045.1	OCAVM_190653
GCA_038095655	GCA_038095655.1	OARAU_ATCC1
GCF_900660625	GCF_900660625.1	NCTC10151
GCA_039907635	GCA_039907635.1	14KM848
GCF_009756935	GCF_009756935.1	90
GCA_040411985	GCA_040411985.1	OARF2_123
GCA_040412005	GCA_040412005.1	OCAAI_16495
GCA_040411965	GCA_040411965.1	OCAVM_190660
GCA_040411945	GCA_040411945.1	RTANC_4341
GCA_040411925	GCA_040411925.1	RTANC_4342
GCF_047779725	GCF_047779725.1	NJ01
