# Supplementary material for: Genomic characterization and pathogenicity validation of Mycoplasma ovipneumoniae strains from diseased sheep: insights into potential pathogenic mechanisms of GSWW364
Source: Vet Res. 2026 Jul 7;57:123. doi: 10.1186/s13567-026-01810-1 (PMC13339553; doi:10.1186/s13567-026-01810-1)
Supplement: Supplementary file 4 — Additional file 4. qPCR reaction system. [file 13567_2026_1810_MOESM4_ESM.xlsx]

## Sheet: qPCR reaction system 
qPCR reaction system
Reagent	Volume (μL)
2 × ChamQ Universal SYBR qPCR Master Mix	10
Mo-Php-F	0.4
Mo-Php-F	0.4
cDNA	1
ddH2O	8.2
