# Supplementary material for: Genomic characterization and pathogenicity validation of Mycoplasma ovipneumoniae strains from diseased sheep: insights into potential pathogenic mechanisms of GSWW364
Source: Vet Res. 2026 Jul 7;57:123. doi: 10.1186/s13567-026-01810-1 (PMC13339553; doi:10.1186/s13567-026-01810-1)
Supplement: Supplementary file 5 — Additional file 5. qPCR reaction program. [file 13567_2026_1810_MOESM5_ESM.xlsx]

## Sheet: qPCR reaction program
qPCR reaction program
Reaction steps	Temperature (℃)	Time (sec)	Cycles
Initial denaturation	95	30	1×
Amplification stage	95	10	40×
	60	30
Melting curve analysis	95	10	1×
	65	60
	97	1
Cooling	37	30	1×
Note: Roche LightCycler® 96 instrument
